# Supplementary material for: Improving Methodological Quality in Meta-Analyses of Athlete Pain Interventions: An Overview of Systematic Reviews
Source: Healthcare (Basel). 2025 Oct 2;13(19):2508. doi: 10.3390/healthcare13192508 (PMC12524677; doi:10.3390/healthcare13192508)
Supplement: Supplementary file 1 [file healthcare-13-02508-s001.zip]

Archive with 8 entries (8 files):
- 1 PRIOR checklist.pdf
- Suppl File 1 Search strategies.pdf
- Suppl File 2 Excluded studies list.pdf
- Suppl File 2 PRISMA_2020_abstract_checklist.pdf
- Suppl File 3 Overlap exercise.pdf
- Suppl File 4 Overlap manual therapy.pdf
- Suppl File 5 Overlap electrotherapy.pdf
- Suppl File 6 Overlap medication.pdf
